# Supplementary material for: Closed-loop brain stimulation augments fear extinction in male rats
Source: Nat Commun. 2023 Jul 5;14:3972. doi: 10.1038/s41467-023-39546-7 (PMC10322911; doi:10.1038/s41467-023-39546-7)
Supplement: Supplementary file 4 — Supplementary Data 1 [file 41467_2023_39546_MOESM4_ESM.xlsx]

## Sheet: Statistical table Sierra et al.
	Figure	Panel Title			Conclusion				Supporting Data & Statistics
	Fig. 1-d	Detection rate of SWR events			High positive detection over false and missed detection				Number of animals	9	9	8
										Positive detection	False detection	Missed detection
									25% Percentile	76.5	3.25	7.25
									Median	80.5	7	12
									75% Percentile	84	11.5	16.5
									one-way ANOVA
									F	602.1
									P value	<0.0001
	Fig. 1-f	Sleep Architecture			No difference in sleep architecture during stimulation between stimulated and non-stimulated animals				Number of sessions	13	11
										Non-stimulated	Open-Loop
									NREM
									Mean of NS	89.94
									Mean of CL	88.71
									Difference between means (CL - NS) ± SEM	-1.222 ± 2.044
									REM
									Mean of NS	10.06
									Mean of CL	11.88
									Difference between means (CL - NS) ± SEM	1.818 ± 1.922
									NREM
									Unpaired t test
									P value	0.5561
									t, df	t=0.5977, df=22
									REM
									Unpaired t test
									P value	0.3545
									t, df	t=0.9459, df=22
	Fig. 1-g	Test After Training			No difference in fear expression in response to the CS+ following training				Number of animals	9	9	8
										Non-stimulated	Open-Loop	Closed-Loop
									25% Percentile	46.13	60.93	62.67
									Median	67.33	77.73	81.27
									75% Percentile	84.13	87.13	96.37
									Kruskal-Wallis test
									P value	0.4195
									Number of groups	3
									Kruskal-Wallis statistic	1.737
	Fig. 1-h	Transition to Extinction			All groups are able to decrease the fear response over time				25% Percentile	14.69	23.65
									Median	46.84	56.82
									75% Percentile	79	89.99
									Mixed-Effect Analysis	P value	P value summary	F (DFn, DFd)
									Time Factor (1-5 vs 15-20 tones)	<0.0001	****	F (1, 23) = 164.2
									Group Factor	0.3229	ns	F (2, 23) = 1.188
									Group Factor x Time Factor	0.4859	ns	F (2, 23) = 0.7450
									Bonferroni's multiple comparisons test	Predicted (LS) mean diff.	95.00% CI of diff.	Summary	Adjusted P Value
									1-5 vs 15-20 tones
									Non-stimulated	74.43	51.46 to 97.41	****	<0.0001
									Open Loop	59.13	36.16 to 82.10	****	<0.0001
									Closed Loop	67.97	43.60 to 92.33	****	<0.0001
	Fig. 1-i	Days for Crossing the Threshold			Animals exposed to closed-loop stimulation required less extinction sessions to achieve the remission criterion				25% Percentile	4	5	2
									Median	5	6	2
									75% Percentile	7	7	4
									Kruskal-Wallis test
									P value	0.0011
									Kruskal-Wallis statistic	13.6
									Dunn's multiple comparisons test	Mean rank diff.	Summary	Adjusted P Value
									Non-Stimulated vs. Open Loop	-2.167	ns	>0.9999
									Non-Stimulated vs. Closed Loop	10.56	*	0.0118
									Open Loop vs. Closed Loop	12.73	**	0.0015
									Test details	Mean rank 1	Mean rank 2	Mean rank diff.
									Non-Stimulated vs. Open Loop	16	18.17	-2.167
									Non-Stimulated vs. Closed Loop	16	5.438	10.56
									Open Loop vs. Closed Loop	18.17	5.438	12.73
	Fig. 1-j	Renewal Test			Closed-loop neuromodulation induced lower fear expression during the renewal test				25% Percentile	27.33	32.33	3.967
									Median	34	36.8	8.373
									75% Percentile	47.33	57.73	11.4
									Kruskal-Wallis test
									P value	0.0003
									Kruskal-Wallis statistic	16.21
									Dunn's multiple comparisons test	Mean rank diff.	Summary	Adjusted P Value
									Non-stimulated vs. Open Loop	-1.667	ns	>0.9999
									Non-stimulated vs. Closed Loop	12.17	**	0.0032
									Open Loop vs. Closed Loop	13.83	***	0.0006
	Fig. 1-k	Remote Test			Closed-loop neuromodulation prevented spontaneous fear recovery 25 days after extinction				25% Percentile	26.8	25.47	6.667
									Median	39.33	48.27	10.93
									75% Percentile	58.53	51	25.53
									Kruskal-Wallis test
									P value	0.0056
									Kruskal-Wallis statistic	10.38
									Dunn's multiple comparisons test	Mean rank diff.	Summary	Adjusted P Value
									Non-Stimulated vs. Open Loop	0.1111	ns	>0.9999
									Non-Stimulated vs. Closed Loop	10.53	*	0.0138
									Open Loop vs. Closed Loop	10.42	*	0.0152
	Fig. 1-l	∆ Remote Test - Test After Training			Closed-loop stimulated animals had stronger fear reduction over time				25% Percentile	-37.2	-49.27	-79.27
									Median	-17.2	-30.27	-62.07
									75% Percentile	-12.67	-9.467	-51.93
									Kruskal-Wallis test
									P value	0.0015
									Kruskal-Wallis statistic	13.06
									Dunn's multiple comparisons test	Mean rank diff.	Summary	Adjusted P Value
									Non-Stimulated vs. Open Loop	2.333	ns	>0.9999
									Non-Stimulated vs. Closed Loop	12.72	**	0.0019
									Open Loop vs. Closed Loop	10.39	*	0.0156
	Fig. 2-b	Test After Training			No difference in fear expression in response to the CS+ following training				Number of animals	5	5
										Non-stimulated	Closed-Loop
									25% Percentile	77.67	84.87
									Median	90.93	86.27
									75% Percentile	95.93	91.53
									P value	0.3095
									Sum of ranks in column A,B	33 , 22
									Mann-Whitney U	7
	Fig. 2-c	Renewal Test			Closed-loop neuromodulation without extinction fails to reduce fear expression during the renewal test				25% Percentile	67.4	79.53
									Median	83.47	88.27
									75% Percentile	86.53	94.33
									P value	0.2222
									Sum of ranks in column A,B	21 , 34
									Mann-Whitney U	6
	Fig. 2e-g	T-maze performance			No differences were detected between groups during the T-maze and there is no decay of the performance over time within groups				Number of Animals	5	5
										Open-Loop	Closed-loop
									Mean	81.17	83.83
									Std. Deviation	7.897	5.29
									Std. Error of Mean	3.532	2.366
									Unpaired t test	P value	Mean of Open Loop	Mean of Closed Loop	Difference
									Before CFC	0.270454	80	89.17	-9.167
									After CFC	0.059954	69.17	85	-15.83
									First Extinction	0.614714	80	75.83	4.167
									Last Extinction	0.421528	88.33	81.67	6.667
									Renewal Test	0.919713	88.33	87.5	0.8333
	Fig. 3c	Test After Training			No difference in fear expression in response to the CS+ following training				Number of Animals	9	5
										Open-Loop	Closed-loop
									25% Percentile	43.93	51.47
									Median	61.2	79.2
									75% Percentile	77.27	92.67
									Mann Whitney test
									P value	0.2977
									Sum of ranks in column A,B	59 , 46
									Mann-Whitney U	14
	Fig. 3-d	Transition to Extinction			All groups are able to decrease the fear response over time				25% Percentile	14.69	23.65
									Median	46.84	56.82
									75% Percentile	79	89.99
									Bonferroni's multiple comparisons test	Summary	Adjusted P Value
									1-5 vs 15-20 tones
									Open Loop	****	<0.0001
									Closed Loop	***	0.0005
	Fig. 3-e	Days for Crossing the Threshold			SWR disrupted animals require more days to achieve the extinction criterion				25% Percentile	2	3
									Median	3	4
									75% Percentile	3	6
									Mann Whitney test
									P value	0.028
									Sum of ranks in column A,B	51 , 54
									Mann-Whitney U	6
	Fig. 3-f	Renewal Test			SWR disrupted animals show high fear expression during renewal				25% Percentile	5.2	23.6
									Median	10.67	43.47
									75% Percentile	20.13	60.93
									Mann Whitney test
									P value	0.012
									Sum of ranks in column A,B	49 , 56
									Mann-Whitney U	4
	Fig. 3-g	Reinstatement Test			No difference in fear expression during reinstatement				25% Percentile	38.53	29
									Median	46.93	65.6
									75% Percentile	60.27	88.07
									Mann Whitney test
									P value	0.7972
									Sum of ranks in column A,B	65 , 40
									Mann-Whitney U	20
	Fig. 4-c	Test After Training			No difference in fear expression in response to the CS+ following training				Number of Animals	6	5	5	5
										Closed Loop (CL)	CL + NSC 23766	CL + SCH 23390	CL + SULPIRIDE
									25% Percentile	53.27	62.27	57.8	86.07
									Median	66.27	84.27	61.6	94.8
									75% Percentile	80.44	89.93	93.4	98
									Kruskal-Wallis test
									P value	0.1429
									Kruskal-Wallis statistic	5.43
									Dunn's multiple comparisons test	Mean rank diff.	Summary	Adjusted P Value
									Closed Loop (CL) vs. CL + NSC 23766	-3.333	ns	>0.9999
									Closed Loop (CL) vs. CL + SCH 23390	-2.133	ns	>0.9999
									Closed Loop (CL) vs. CL + SULPIRIDE	-8.533	ns	0.1388
									CL + NSC 23766 vs. CL + SCH 23390	1.2	ns	>0.9999
									CL + NSC 23766 vs. CL + SULPIRIDE	-5.2	ns	>0.9999
									CL + SCH 23390 vs. CL + SULPIRIDE	-6.4	ns	0.6175
									Test details	Mean rank 1	Mean rank 2	Mean rank diff.
									Closed Loop (CL) vs. CL + NSC 23766	7.667	11	-3.333
									Closed Loop (CL) vs. CL + SCH 23390	7.667	9.8	-2.133
									Closed Loop (CL) vs. CL + SULPIRIDE	7.667	16.2	-8.533
									CL + NSC 23766 vs. CL + SCH 23390	11	9.8	1.2
									CL + NSC 23766 vs. CL + SULPIRIDE	11	16.2	-5.2
									CL + SCH 23390 vs. CL + SULPIRIDE	9.8	16.2	-6.4
	Fig. 4-d	Transition to Extinction			All groups are able to decrease the fear response over time				25% Percentile	12.87	19.98	15.23	10.91
									Median	45.66	52.17	44.2	46.84
									75% Percentile	78.45	84.36	73.16	82.78
									Mixed-Effect Analysis	P value	P value summary	F (DFn, DFd)
									Time Factor (1-5 vs 15-20 tones)	<0.0001	****	F (1, 34) = 175.1
									Group Factor	0.694	ns	F (3, 34) = 0.4864
									Group Factor x Time Factor	0.8072	ns	F (3, 34) = 0.3251
									Bonferroni's multiple comparisons test	Predicted (LS) mean diff.	95.00% CI of diff.	Summary	Adjusted P Value
									1-5 vs 15-20 tones
									Closed Loop (CL)	65.58	41.44 to 89.72	****	<0.0001
									CL + NSC 23766	64.39	37.94 to 90.83	****	<0.0001
									CL + SCH 23390	57.93	31.49 to 84.38	****	<0.0001
									CL + SULPIRIDE	71.88	45.43 to 98.32	****	<0.0001
	Fig. 4-e	Days for Crossing the Threshold			NSC2376 and sulpiride injected animals required more extinction sessions to achieve the extinction criterion				25% Percentile	2	5	2	4
									Median	2.5	5	2	5
									75% Percentile	3	6	2.5	6.5
									Kruskal-Wallis test
									P value	0.0011
									Kruskal-Wallis statistic	16.16
									Dunn's multiple comparisons test	Mean rank diff.	Summary	Adjusted P Value
									Closed Loop (CL) vs. CL + NSC 23766	-10.15	*	0.0324
									Closed Loop (CL) vs. CL + SCH 23390	1.65	ns	>0.9999
									Closed Loop (CL) vs. CL + SULPIRIDE	-9.35	ns	0.0623
									CL + NSC 23766 vs. CL + SCH 23390	11.8	*	0.0117
									CL + NSC 23766 vs. CL + SULPIRIDE	0.8	ns	>0.9999
									CL + SCH 23390 vs. CL + SULPIRIDE	-11	*	0.0234
									Test details	Mean rank 1	Mean rank 2	Mean rank diff.
									Closed Loop (CL) vs. CL + NSC 23766	6.75	16.9	-10.15
									Closed Loop (CL) vs. CL + SCH 23390	6.75	5.1	1.65
									Closed Loop (CL) vs. CL + SULPIRIDE	6.75	16.1	-9.35
									CL + NSC 23766 vs. CL + SCH 23390	16.9	5.1	11.8
									CL + NSC 23766 vs. CL + SULPIRIDE	16.9	16.1	0.8
									CL + SCH 23390 vs. CL + SULPIRIDE	5.1	16.1	-11
	Fig. 4-f	Renewal Test			Sulpiride suppress the extinction enhancement induced by closed-loop neuromodulation during renewal				25% Percentile	2.533	21	1	28
									Median	3.198	28.13	4.8	38.93
									75% Percentile	7.067	38.2	8	52.2
									Kruskal-Wallis test
									P value	0.002
									Kruskal-Wallis statistic	14.84
									Dunn's multiple comparisons test	Mean rank diff.	Summary	Adjusted P Value
									Closed Loop (CL) vs. CL + NSC 23766	-9.2	ns	0.086
									Closed Loop (CL) vs. CL + SCH 23390	-0.2	ns	>0.9999
									Closed Loop (CL) vs. CL + SULPIRIDE	-11.6	*	0.0121
									CL + NSC 23766 vs. CL + SCH 23390	9	ns	0.1309
									CL + NSC 23766 vs. CL + SULPIRIDE	-2.4	ns	>0.9999
									CL + SCH 23390 vs. CL + SULPIRIDE	-11.4	*	0.022
									Test details	Mean rank 1	Mean rank 2	Mean rank diff.
									Closed Loop (CL) vs. CL + NSC 23766	6	15.2	-9.2
									Closed Loop (CL) vs. CL + SCH 23390	6	6.2	-0.2
									Closed Loop (CL) vs. CL + SULPIRIDE	6	17.6	-11.6
									CL + NSC 23766 vs. CL + SCH 23390	15.2	6.2	9
									CL + NSC 23766 vs. CL + SULPIRIDE	15.2	17.6	-2.4
									CL + SCH 23390 vs. CL + SULPIRIDE	6.2	17.6	-11.4
	Fig. 4-g	Reinstatement Test			Animals treated with NSC2376 and sulpiride are more prone to fear recovery compared to the other groups				25% Percentile	5.369	17.87	4.533	16.73
									Median	6.667	27.07	11.2	28.4
									75% Percentile	10.97	43.8	15.2	30.93
									Kruskal-Wallis test
									P value	0.0057
									Kruskal-Wallis statistic	12.55
									Dunn's multiple comparisons test	Mean rank diff.	Summary	Adjusted P Value
									Closed Loop (CL) vs. CL + NSC 23766	-9.967	*	0.0478
									Closed Loop (CL) vs. CL + SCH 23390	-1.367	ns	>0.9999
									Closed Loop (CL) vs. CL + SULPIRIDE	-10.37	*	0.0347
									CL + NSC 23766 vs. CL + SCH 23390	8.6	ns	0.1702
									CL + NSC 23766 vs. CL + SULPIRIDE	-0.4	ns	>0.9999
									CL + SCH 23390 vs. CL + SULPIRIDE	-9	ns	0.1307
									Test details	Mean rank 1	Mean rank 2	Mean rank diff.
									Closed Loop (CL) vs. CL + NSC 23766	5.833	15.8	-9.967
									Closed Loop (CL) vs. CL + SCH 23390	5.833	7.2	-1.367
									Closed Loop (CL) vs. CL + SULPIRIDE	5.833	16.2	-10.37
									CL + NSC 23766 vs. CL + SCH 23390	15.8	7.2	8.6
									CL + NSC 23766 vs. CL + SULPIRIDE	15.8	16.2	-0.4
									CL + SCH 23390 vs. CL + SULPIRIDE	7.2	16.2	-9
	SF1-b	Test After Training			No difference in fear expression in response to the CS+ following training				Number of animals	6	8
										CS+	CS-
									25% Percentile	35.42	18.17
									Median	61.65	47.36
									75% Percentile	87.89	76.56
									Mixed-Effect Analysis	P value	P value summary	Statistically significant (P < 0.05)?	F (DFn, DFd)
									Training Intensity (strong vs weak) Factor	0.0005	***	Yes	F (1, 12) = 22.68
									Test (CS+ vs CS-)Time	0.0004	***	Yes	F (1, 12) = 23.88
									Training Factor x Test	0.3317	ns	No	F (1, 12) = 1.023
									Bonferroni's multiple comparisons test	Predicted (LS) mean diff.	95.00% CI of diff.
									CS+ - CS-
									Strong Training	11.33	0.01445 to 22.65
									Weak Training	17.25	7.448 to 27.05
	SF1-c	y Axis showing Discrmination Index			Strong training induces poor discrimination between CS+ and CS-				25% Percentile	0.4794	0.6692
									Median	0.5149	0.6936
									75% Percentile	0.5373	0.9442
									Mann Whitney test
									P value	0.0027
									Sum of ranks in column A,B	23 , 82
									Mann-Whitney U	2
	SF1-d	Extinction			The strong training group expressed high fear responses during the initial and last 5 blocks of CS+ compared to the week training. Moreover, there is no significant decrease of freezing levels in both groups across the extinction (0-5min to 25-30min)				25% Percentile	30.25	24.75
									Median	54.9	40.76
									75% Percentile	79.56	56.78
									Mixed-Effect Analysis	P value	P value summary	F (DFn, DFd)
									Training Intensity (strong vs weak) Factor	0.0005	***	F (1, 12) = 21.96
									Test (CS+ vs CS-)Time	0.0814	ns	F (1, 12) = 3.619
									Training Factor x Test	0.2677	ns	F (1, 12) = 1.351
									Bonferroni's multiple comparisons test	Predicted (LS) mean diff.	95.00% CI of diff.	Summary	Adjusted P Value
									Strong Training - Weak Training
									(CS+) 0-5min	49.31	21.99 to 76.62	***	0.0005
									(CS+) 25-30min	32.03	4.710 to 59.35	*	0.0197
	SF1-e	Renewal Test			Strong fear conditioning induce high fear reactions during a renewal test				25% Percentile	41.5	1.833
									Median	78	7
									75% Percentile	88	19
									Mann Whitney test
									P value	0.0007
									Sum of ranks in column A,B	69 , 36
									Mann-Whitney U	0
	SF1-f	Preference Stimulated Compartiment			Animals expressed a significant preference for the chamber paired with the MFB stimulation during the test compared to the habituation session				Number of animals	4
									25% Percentile	0.09289	0.4423
									Median	0.1676	0.5957
									75% Percentile	0.2662	0.6693
									Mann Whitney test
									P value	0.0286
									Sum of ranks in column A,B	10 , 26
									Mann-Whitney U	0
	SF5-a	Contextual fear expression during Habituation			No difference in contextual fear expression during habituation				Number of animals	9	9	8
										Non-stimulated	Open-Loop	Closed-Loop
									25% Percentile	0	0	0
									Median	0	0	0
									75% Percentile	0	1.6	1.5
									Kruskal-Wallis test
									P value	0.6396
									Number of groups	3
									Kruskal-Wallis statistic	0.8939
	SF5-b	Contextual fear expression before CS+ during test			No difference in contextual fear expression during CS+ test				25% Percentile	0	0	3
									Median	6.33	8.33	7.33
									75% Percentile	15.5	14.83	15.67
									Kruskal-Wallis test
									P value	0.8857
									Number of groups
									Kruskal-Wallis statistic
	SF5-c	Contextual fear expression before CS- during test			No difference in contextual fear expression during CS- test				25% Percentile	0	0	0
									Median	0	7.33	1.33
									75% Percentile	10	13.13	7.583
									Kruskal-Wallis test
									P value	0.3251
									Number of groups	3
									Kruskal-Wallis statistic	2.247
	SF5-d	Contextual fear expression before CS+ during extinction			No difference in contextual fear expression during extinction				25% Percentile	2.554	3.428	0.5
									Median	2.739	3.639	1.604
									75% Percentile	2.924	3.85	2.708
									Mixed-Effect Analysis	P value	P value summary	Statistically significant (P < 0.05)?	F (DFn, DFd)
									Time	0.2823	ns	No	F (1, 23) = 1.212
									group	0.5853	ns	No	F (2, 23) = 0.5483
									Time x group	0.6586	ns	No	F (2, 23) = 0.4253
	SF5-e	Contextual fear expression before CS+ during renewal			No difference in contextual fear expression during renewal				25% Percentile	0	0	0
									Median	8.66	8.4	0
									75% Percentile	12.73	17.33	1.5
									Kruskal-Wallis test
									P value	0.0877
									Number of groups	3
									Kruskal-Wallis statistic	4.867
	SF5-f	Contextual fear expression before CS+ during remote test			No difference in contextual fear expression during remote test				25% Percentile	0	1.33	0
									Median	10.33	6.33	0
									75% Percentile	18.66	20.83	4.833
									Kruskal-Wallis test
									P value	0.1404
									Number of groups	3
									Kruskal-Wallis statistic	3.927
	SF5-g	Fear expression to CS+ is predominant compared to contextual fear expression			Although there is some level of contextual fear conditioning, significant fear reactions are triggered by CS+ exposition				25% Percentile	0.6667	0.8444	1.125
									Median	7.517	8.554	8.581
									75% Percentile	66.71	74.93	79.7
									Mixed-Effect Analysis	P value	P value summary	Statistically significant (P < 0.05)?	F (DFn, DFd)
									group	<0.0001	****	Yes	F (1.203, 41.51) = 354.3
									time	0.2744	ns	No	F (2, 69) = 1.318
									group x time	0.453	ns	No	F (4, 69) = 0.9278
									Bonferroni's multiple comparisons test	Mean Diff.	95.00% CI of diff.	Summary	Adjusted P Value
									Habituation vs. After Training CTX	-7.334	-10.84 to -3.833	****	<0.0001
									Habituation vs. After Training CS+	-72.68	-81.58 to -63.79	****	<0.0001
									After Training CTX vs. After Training CS+	-65.35	-75.23 to -55.47	****	<0.0001
	SF6-d	Only 1 closed-loop intervention can enhance fear extinction			Significant differences between non-stimulated and closed-loop animas were detected in the extinction session 2				Number of animals	9	9	8
										Non-stimulated	Open-Loop	Closed-Loop
									25% Percentile	59.15	48.63	25.14
									Median	71.31	64.21	32.59
									75% Percentile
									Kruskal-Wallis test
									P value	0.0192
									Number of groups	3
									Kruskal-Wallis statistic	7.909
									Dunn's multiple comparisons test	Mean rank diff.	Summary	Adjusted P Value
									NS vs. OL	3.5	ns	0.9948
									NS vs. CL	10.33	*	0.0164
									OL vs. CL	6.826	ns	0.1986
	SF8-a	Test After Training			No difference in fear expression in response to the CS+ following training				Number of Animals	6	6
										Open-Loop	Closed-loop
									25% Percentile	65.67	50.27
									Median	77.73	72.13
									75% Percentile	85.63	97.3
									Mann Whitney test
									P value	0.6991
									Sum of ranks in column A,B	42 , 36
									Mann-Whitney U	15
	SF8-b	Transition to Extinction			All groups are able to decrease the fear response over time				25% Percentile	14.73	10.05
									Median	37.22	51.43
									75% Percentile	59.72	92.81
									Mixed-Effect Analysis	P value	P value summary	F (DFn, DFd)
									Time Factor (1-5 vs 15-20 tones)	<0.0001	****	F (1, 10) = 261.9
									Group Factor	0.0414	*	F (1, 10) = 5.473
									Group Factor x Time Factor	0.0007	***	F (1, 10) = 22.90
									Bonferroni's multiple comparisons test	Predicted (LS) mean diff.	95.00% CI of diff.	Summary	Adjusted P Value
									1-5 vs 15-20 tones
									Open Loop	44.99	30.29 to 59.69	****	<0.0001
									Closed Loop	82.77	68.06 to 97.47	****	<0.0001
	SF8-c	Days for Crossing the Threshold			Animals exposed to closed-loop stimulation required less extinction sessions to achieve the remission criterion				25% Percentile	4.5	2
									Median	6	3
									75% Percentile	6.25	3
									Mann Whitney test
									P value	0.0108
									Sum of ranks in column A,B	55 , 23
									Mann-Whitney U	2
	SF8-d	Renewal Test			Closed-loop neuromodulation induce lower fear expression during renewal				25% Percentile	20.93	2.633
									Median	32.2	3.067
									75% Percentile	44.9	9.267
									Mann Whitney test
									P value	0.0022
									Sum of ranks in column A,B	57 , 21
									Mann-Whitney U	0
	SF8-e	Reinstatement Test			Closed-loop prevents the fear recovery induced by an immediate foot-shock				25% Percentile	27	5.233
									Median	35.73	10.07
									75% Percentile	46.23	24.13
									Mann Whitney test
									P value	0.0152
									Sum of ranks in column A,B	54 , 24
									Mann-Whitney U	3
	SF9-c	Test After Training			No difference in fear expression in response to the CS+ following training				Number of Animals	6	6	6	6
										Control	NSC 23766	SCH 23390	SULPIRIDE
									25% Percentile	69.43	58.9	48.1	54.37
									Median	83.8	75.67	72.07	77.67
									75% Percentile	88.9	95.13	89.9	83.8
									Kruskal-Wallis test
									P value	0.7867
									Kruskal-Wallis statistic	1.06
	SF9-d	Transition to Extinction			All groups are able to decrease the fear response over time				25% Percentile	10.5	11.95	8.017	7.227
									Median	47.79	57.77	37.09	40.66
									75% Percentile	85.08	103.6	66.16	74.09
									Mixed-Effect Analysis	P value	P value summary	F (DFn, DFd)
									Time Factor (1-5 vs 15-20 tones)	<0.0001	****	F (1, 10) = 318.9
									Group Factor	0.0131	*	F (2.181, 21.81) = 5.137
									Group Factor x Time Factor	0.0401	*	F (3, 30) = 3.131
									Bonferroni's multiple comparisons test	Predicted (LS) mean diff.	95.00% CI of diff.	Summary	Adjusted P Value
									1-5 vs 15-20 tones
									Control	74.58	44.30 to 104.9	***	0.0004
									NSC 23766	91.65	69.01 to 114.3	****	<0.0001
									SCH 23390	58.14	39.21 to 77.07	***	0.0001
									SULPIRIDE	66.87	27.33 to 106.4	**	0.0051
	SF9-e	Days for Crossing the Threshold			The drugs do not have effect itself over the extinction criterion				25% Percentile	4	3.75	3	3.75
									Median	4	5.5	4	4.5
									75% Percentile	5.5	6.25	4.25	5
									Kruskal-Wallis test
									P value	0.2843
									Kruskal-Wallis statistic	3.797
	SF9-f	Renewal Test			During the renewal, NSC2376 seems to increase freezing behavior only compared to control animals infused with saline				25% Percentile	12.53	26.27	13.63	10.87
									Median	16.73	36.8	20.33	20.47
									75% Percentile	20.93	52.27	26.93	25.43
									Kruskal-Wallis test
									P value	0.0125
									Kruskal-Wallis statistic	10.86
									Dunn's multiple comparisons test	Mean rank diff.	Summary	Adjusted P Value
									Control vs. NSC 23766	-12.5	*	0.0132
									Control vs. SCH 23390	-2.917	ns	>0.9999
									Control vs. SULPIRIDE	-2.583	ns	>0.9999
									NSC 23766 vs. SCH 23390	9.583	ns	0.1133
									NSC 23766 vs. SULPIRIDE	9.917	ns	0.0907
									SCH 23390 vs. SULPIRIDE	0.3333	ns	>0.9999
									Test details	Mean rank 1	Mean rank 2	Mean rank diff.
									Control vs. NSC 23766	8	20.5	-12.5
									Control vs. SCH 23390	8	10.92	-2.917
									Control vs. SULPIRIDE	8	10.58	-2.583
									NSC 23766 vs. SCH 23390	20.5	10.92	9.583
									NSC 23766 vs. SULPIRIDE	20.5	10.58	9.917
									SCH 23390 vs. SULPIRIDE	10.92	10.58	0.3333
	SF9-g	Reinstatement Test			No differences were detected during the reinstatement test				25% Percentile	22.4	25.27	30.83	23.2
									Median	32.4	32.2	33.07	40.27
									75% Percentile	40.77	69.33	47.9	53.83
									Kruskal-Wallis test
									P value	0.7594
									Kruskal-Wallis statistic	1.173
