# Supplementary material for: Closed-loop brain stimulation augments fear extinction in male rats
Source: Nat Commun. 2023 Jul 5;14:3972. doi: 10.1038/s41467-023-39546-7 (PMC10322911; doi:10.1038/s41467-023-39546-7)
Supplement: Supplementary file 6 — Source Data [file 41467_2023_39546_MOESM6_ESM.xlsx]

## Sheet: Fig. 1d
		% SWRs detection rate
		ID	Positive Detection	False Positive Detection	Missed Detection
		1	75	10	15
		2	78	17	5
		3	84	9	7
		4	80	12	8
		5	85	4	11
		6	76	5	19
		7	84	3	13
		8	81	2	17

## Sheet: Fig. 1f
		% total sleep time
		% NREM		% REM
		Non-stimuated	Closed-loop	Non-stimuated	Closed-loop
		77.16	87.04	22.84	12.96
		88.34	87.48	11.66	12.52
		81.3	84.99	18.7	15.01
		96.49	87.88	3.51	12.12
		93.79	91.53	6.21	8.47
		97.59	82.98	2.41	17.02
		85.97	88.09	14.03	11.91
		90.69	90.98	9.31	9.02
		94	96.53	6	10.03
		93.15	90.91	6.85	9.09
		88.69	87.45	11.31	12.55
		88.64		11.36
		93.36		6.64

## Sheet: Fig. 1g
						% Freezing CS+
					Group	1	2	3	4	5
					Non-stimulated	21.2	2.2	5.4	13.6	23
					Non-stimulated	96.6667	78.6667	32.6667	44	40
					Non-stimulated	93.3333	98	76.6667	80	65.3333
					Non-stimulated	25	23.2	28.2	24.2	25.8
					Non-stimulated	64.6667	34.6667	76	5.33333	29.3333
					Non-stimulated	59.3333	87.3333	90	72.6667	27.3333
					Non-stimulated	74.6667	96	81.3333	95.3333	100
					Non-stimulated	28	58	48.6667	82.6667	26
					Non-stimulated	70.6667	78	92.6667	86.6667	92
					Open-loop	27.4	29	29.6	6	9.8
					Open-loop	52	59.3333	61.3333	52.6667	18
					Open-loop	90	100	99.3333	100	98.6667
					Open-loop	85.3333	94	98.6667	96.6667	97.3333
					Open-loop	60	28	51.3333	60.6667	70
					Open-loop	68	90	96.6667	61.3333	66
					Open-loop	94	82	90.6667	82.6667	40
					Open-loop	68	70.6667	99.3333	83.3333	78
					Open-loop	88.6667	80.6667	94	89.3333	36
					Closed-loop	26	80	98.6667	98.6667	97.3333
					Closed-loop	100	99.3333	94.6666	96	98
					Closed-loop	100	99.3333	98.6667	98.6667	90.6667
					Closed-loop	88.6667	64.6667	37.3333	11.3333	98
					Closed-loop	88.6667	64.6667	37.3333	36.6667	98
					Closed-loop	96.6667	96	100	78.6667	94
					Closed-loop	72.6667	92	92.6667	56.6667	98
					Closed-loop	64.6667	88.6667	85.3333	52.6667	18

## Sheet: Fig. 1h
																				% Freezing Normalized to test
					% Freezing First Extinction								% Freezing Last Extinction							% Freezing First Extinction			% Freezing Last Extinction
				Group	1	2	3	4	5			Group	1	2	3	4	5			Non-stimuated	Open-loop	Closed-loop	Non-stimuated	Open-loop	Closed-loop
				Non-stimulated	36	74.6667	56	26.6667	51.3333			Non-stimulated	2	0	2.8	0	0			100.548	146.758	63.5607	6.57534	56.5815	7.06667
				Non-stimulated	56.6667	59.3333	56	12	78.6667			Non-stimulated	3	3	0	0	0			120.489	92.0548	62.0499	9.17431	13.6986	20.6371
				Non-stimulated	92.6667	70	93.3333	63.3333	68.6667			Non-stimulated	12	9.33333	3.33333	1.33333	30			92.2374	91.9399	96.4481	32.6484	57.1038	20.765
				Non-stimulated	14.6667	20	62.6667	74	98			Non-stimulated	9.33333	26.6667	1.33333	50	8			92.381	80.9877	45.6908	13.3333	12.3457	20.6566
				Non-stimulated	91.3333	89.3333	86	56	68.6667			Non-stimulated	78	90.6667	62.6667	80	24.6667			94.6774	21.466	102	81.2903	11.1693	10.2397
				Non-stimulated	73.3333	80	70.6667	48	44			Non-stimulated	4.66667	5.33333	1.33333	1.33333	0			94.8	71.9178	91.6905	3.00633	10.1027	10.745
				Non-stimulated	62	40.6667	53.3333	1.33333	42			Non-stimulated	17.3333	4	1.33333	10	4.66667			94.9206	91.1519	97.8964	17.7778	5.67613	7.60518
				Non-stimulated	63.3333	79.3333	82.6667	52	53.3333			Non-stimulated	1.33333	8	11.3333	1.33333	43.3333			98.2178	93.825	100.431	19.4059	63.2933	18.319
				Non-stimulated	92.6667	97.3333	78.6667	84	93.3333			Non-stimulated	74.6667	44.6667	25.3333	21.3333	0			99.7019	78.9548		34.8733	6.9209
				Open-loop	100	100	100	100	98			Open-loop	2	22	75.3333	44	48.6667
				Open-loop	17.3333	52	52.6667	29.3333	72.6667			Open-loop	12.6667	6.66667	1.33333	1.33333	11.3333
				Open-loop	100	100	99.3333	96.6667	52.6667			Open-loop	42.6667	50	91.3333	93.3333	1.33333
				Open-loop	64.6667	72.6667	66	88.6667	80.6667			Open-loop	7.33333	19.3333	3.33333	1.33333	1.33333
				Open-loop	36	44.6667	24	43.3333	70.6667			Open-loop	1.33333	1.33333	14.6667	8.66667	7.33333
				Open-loop	23.3333	1.33333	1.33333	54.6667	1.33333			Open-loop	23.3333	1.33333	1.33333	15.3333	1.33333
				Open-loop	65.3333	94	46	43.3333	31.3333			Open-loop	12	1.33333	1.33333	1.33333	23.3333
				Open-loop	92	86.6667	86	85.3333	14			Open-loop	1.33333	11.3333	7.33333	1.33333	1.33333
				Open-loop	94	63.3333	90	82	35.3333			Open-loop	83.3333	93.3333	3.33333	64.6667	1.33333
				Closed-loop	46.6667	22.6667	46.6667	72.6667	66			Closed-loop	10.6667	7.33333	30.6667	1.33333	1.33333
				Closed-loop	48	32	42	76.6667	100			Closed-loop	12.6667	5.33333	81.3333	0	0
				Closed-loop	82.6667	95.3333	96	100	96.6667			Closed-loop	53.3333	44	1.33333	1.33333	1.33333
				Closed-loop	17.3333	14.6667	44	57.3333	89.3333			Closed-loop	1.33333	64	3.33333	4.66667	27.3333
				Closed-loop	74	61.3333	66.6667	33.3333	70.6667			Closed-loop	14	10.6667	5.33333	1.33333	0
				Closed-loop	88	88.6667	80.6667	84	85.3333			Closed-loop	1.33333	1.33333	8.66667	4.66667	34
				Closed-loop	72.6667	92	92.6667	56.6667	89.3333			Closed-loop	10	9.33333	1.33333	5.33333	5.33333
				Closed-loop	48.6667	71.3333	66.6667	78	46			Closed-loop	1.33333	4	5.33333	35.3333	10.6667

## Sheet: Fig. 1i
			Days for Remission
			Non-stimuated	Open-loop	Closed-loop
			5	7	4
			5	5	4
			7	7	4
			6	6	2
			7	5	1
			3	4	2
			3	6	2
			5	7	2
			7	6

## Sheet: Fig. 1j
				% Freezing CS+
			Group	1	2	3	4	5
			Non-stimulated	22	23.3333	34.6667	80	93.3333
			Non-stimulated	32.6667	57.3333	58	22	45.3333
			Non-stimulated	10	30.6667	55.3333	32.6667	35.3333
			Non-stimulated	6.66667	44.6667	9.33333	23.3333	1.33333
			Non-stimulated	70	26	9.33333	61.3333	3.33333
			Non-stimulated	46.6667	23.3333	56.6667	27.3333	1.33333
			Non-stimulated	24.6667	46	1.33333	21.3333	24.6667
			Non-stimulated	28.6667	62.6667	63.3333	38	27.3333
			Non-stimulated	39.3333	96	92	91.3333	90.6667
			Open-loop	37.3333	96	12	88.6667	28
			Open-loop	25.3333	7.33333	11.3333	78.6667	61.3333
			Open-loop	80	46.6667	48	92	48.6667
			Open-loop	10	67.3333	1.33333	32.6667	67.3333
			Open-loop	7.33333	72.6667	18.6667	14.6667	48
			Open-loop	20.6667	14.6667	10.6667	2.66667	39.3333
			Open-loop	50	10.6667	54	21.3333	26
			Open-loop	20.6667	10.6667	39.3333	59.3333	100
			Open-loop	82.6667	76	86	84	30.6667
			Closed-loop	6.66667	8.66667	3.33333	7.33333	9.33333
			Closed-loop	12.6667	1.33333	28	1.33333	1.33333
			Closed-loop	12	14	25.3333	1.33333	1.33333
			Closed-loop	1.33333	1.33333	29.3333	4	1.33333
			Closed-loop	4.66667	2.66667	24.6667	3.33333	22.6667
			Closed-loop	7.33333	1.33333	1.33333	6.66667	60
			Closed-loop	3.33333	1.33333	3.33333	5.33333	1.33333
			Closed-loop	1.33333	7.33333	1.33333	1.33333	1.33333

## Sheet: Fig. 1k
				% Freezing CS+
			Group	1	2	3	4	5
			Non-stimulated	35.3333	24.6667	14	59.3333	1.33333
			Non-stimulated	18	24	20	30	41.3333
			Non-stimulated	36	68	68	84.6667	77.3333
			Non-stimulated	39.3333	36	20	12.6667	9.33333
			Non-stimulated	70	26	9.33333	61.3333	3.33333
			Non-stimulated	60	44	41.3333	32.6667	18.6667
			Non-stimulated	74.6667	13.3333	44	34.6667	6
			Non-stimulated	66	18	59.3333	86	22
			Non-stimulated	65.3333	86.6667	69.3333	1.33333	27.3333
			Open-loop	29.3333	31.3333	53.3333	68	80
			Open-loop	6	52.6667	45.3333	79.3333	42.6667
			Open-loop	25.3333	68.6667	70	46	31.3333
			Open-loop	22	29.3333	1.33333	6	60
			Open-loop	8	10.6667	8	28	30
			Open-loop	28.6667	54	1.33333	45.3333	6.66667
			Open-loop	92.6667	76.6667	1.33333	32	42.6667
			Open-loop	76.6667	52	85.3333	28	6
			Open-loop	82	90.6667	98.6667	74	80.6667
			Closed-loop	36	26	14	48	57.3333
			Closed-loop	22.6667	49.3333	6	1.33333	15.3333
			Closed-loop	5.33333	2.66667	2.66667	1.33333	47.3333
			Closed-loop	2	7.33333	19.3333	1.33333	1.33333
			Closed-loop	1.33333	22.6667	1.33333	1.33333	23.3333
			Closed-loop	1.33333	4.66667	24.6667	30.6667	77.3333
			Closed-loop	5.33333	1.33333	12	1.33333	19.3333
			Closed-loop	1.33333	1.33333	1.33333	1.33333	15.3333

## Sheet: Fig. 1l
			Delta Freezing
			Non-stimuated	Open-loop	Closed-loop
			-21.7333	-15.4667	-43.8667
			-16.9333	-3.46667	-78.6667
			-34.9333	-49.3333	-85.6
			-17.2	-37.0667	-58.8
			-8.4	-49.2	-50
			-44.9333	-28.8	-65.3333
			-7.46667	-30.2667	-79.4667
			-17.0667	7.46667	-57.7333
			-39.4667	-70.6667

## Sheet: Fig. 2b
		% Freezing CS+
		Group	1	2	3	4	5
		Non-stimulated	87.3333	95.3333	98.6667	98.6667	98
		Non-stimulated	42.6667	100	34.6667	96.6667	52
		Non-stimulated	92	98	94	72	94.6667
		Non-stimulated	86.6667	94.6667	85.3333	94	94
		Non-stimulated	96.6667	100	96.6667	88	100
		Open-loop	81.3333	96	98.6667	98	100
		Open-loop	93.3333	77.3333	77.3333	89.3333	89.3333
		Open-loop	100	86.6667	94	84	66.6667
		Open-loop	50	94.6667	84	95.3333	98
		Open-loop	84	76.6667	94	98	88.6667

## Sheet: Fig. 2c
			% Freezing CS+
			Group	1	2	3	4	5
			Non-stimulated	95.3333	84	94.6667	61.3333	90
			Non-stimulated	90	70	19.3333	74.6667	68
			Non-stimulated	98	94.6667	88	88.6667	48
			Non-stimulated	73.3333	74.6667	82.6667	84.6667	36.6667
			Non-stimulated	99.3333	89.3333	94.6667	77.3333	79.3333
			Open-loop	100	100	100	100	73.3333
			Open-loop	92	92	86.6667	86.6667	84
			Open-loop	92	100	78	82	38
			Open-loop	95.3333	92.6667	53.3333	82	82
			Open-loop	99.3333	88	97.3333	88.6667	96.6667

[truncated: 42 more sheets: Fig. 2e, Fig. 2f, Fig. 2g, Fig. 3c, Fig. 3d, Fig. 3e, Fig. 3f, Fig. 3g, Fig. 4c, Fig. 4d, Fig. 4e, Fig. 4f, Fig. 4g, Supp Fig. 3b, Supp Fig. 3c, Supp Fig. 3d, Supp Fig. 3e, Supp Fig. 3f, Supp Fig. 4a, Supp Fig. 4b …]
